# Supplementary material for: Human Papillomavirus Vaccine Impact and Effectiveness in Six High-Risk Populations: A Systematic Literature Review
Source: Vaccines (Basel). 2022 Sep 16;10(9):1543. doi: 10.3390/vaccines10091543 (PMC9503207; doi:10.3390/vaccines10091543)
Supplement: Supplementary file 1 [file vaccines-10-01543-s001.zip]

Archive with 1 entries (1 files):
- vaccines-1858270-supplementary.pdf
